# Supplementary material for: Exploring RNA-Seq Data Analysis Through Visualization Techniques and Tools: A Systematic Review of Opportunities and Limitations for Clinical Applications
Source: Bioengineering (Basel). 2025 Jan 12;12(1):56. doi: 10.3390/bioengineering12010056 (PMC11760846; doi:10.3390/bioengineering12010056)
Supplement: Supplementary file 1 [file bioengineering-12-00056-s001.zip]

Archive with 1 entries (1 files):
- bioengineering-3359590-supplementary.pdf
